# Supplementary material for: Cuproptosis Combined with lncRNAs Predicts the Prognosis and Immune Microenvironment of Breast Cancer
Source: Comput Math Methods Med. 2022 Sep 29;2022:5422698. doi: 10.1155/2022/5422698 (PMC9536992; doi:10.1155/2022/5422698)
Supplement: Supplementary Materials — 137 differentially expressed genes. [file 5422698.f1.txt]

gene	logFC	pValue	fdr
CXCL17	1.322315823	0.001866173	0.00383293
MEPE	3.234282782	0.004480875	0.00845415
ART3	-1.291909094	3.26E-05	9.94E-05
ROCR	-1.021389269	3.43E-19	3.35E-17
RNU6-813P	1.069644386	0.008736368	0.015346681
CCL17	-1.107399481	6.84E-10	6.07E-09
SYT8	-1.219897268	5.92E-14	1.39E-12
TTYH1	-1.085287449	3.30E-08	1.96E-07
ARHGAP40	-1.419992603	1.49E-11	1.96E-10
NR4A1AS	-1.106229639	4.21E-12	6.33E-11
RPL26P30	-1.609490291	0.00845445	0.014908397
RNU6-342P	-1.004626033	5.21E-10	4.80E-09
CYP4F8	-1.463750962	0.005945626	0.010880566
IGKV6D-21	-1.235486433	2.91E-08	1.75E-07
TNFRSF13C	-1.147524141	2.02E-14	5.39E-13
KRTDAP	-1.429505087	1.44E-07	7.46E-07
MIR126	-1.153217449	6.18E-13	1.12E-11
PI3	-1.349811374	0.000736547	0.001659205
NTS	-2.534256001	0.005110115	0.009506263
ECRG4	-1.54815008	3.24E-18	2.38E-16
IGHD	-1.011543608	6.20E-12	8.93E-11
AC125603.1	1.610628524	0.008319	0.014701945
RASGRP2	-1.041940949	4.02E-23	1.20E-20
COL9A1	-2.88544112	3.51E-12	5.37E-11
ACKR1	-1.152418472	6.00E-18	4.05E-16
AC025580.1	-1.07152679	1.17E-12	2.00E-11
NGFR	-1.072411509	1.55E-17	9.49E-16
AP000851.1	-1.384573577	9.40E-16	3.62E-14
SIRLNT	1.591610833	1.31E-06	5.44E-06
LORICRIN	-5.397687117	3.27E-13	6.37E-12
SHISA3	-1.755027752	1.62E-10	1.70E-09
PAX5	-1.089662589	2.69E-07	1.32E-06
CNMD	-2.800568292	0.016989164	0.027606159
SNORA54	-1.198681458	0.023417259	0.03662761
AC024940.1	-1.244558124	1.55E-15	5.65E-14
MIR23B	-1.095311204	1.13E-09	9.50E-09
CFD	-1.117660476	2.97E-09	2.27E-08
S100A2	-1.238405375	1.94E-05	6.21E-05
CD52	-1.108663549	8.95E-08	4.85E-07
CPLX2	2.275839869	4.55E-07	2.11E-06
SLC9A2	1.103052641	7.89E-10	6.90E-09
IGLVI-70	-1.433453758	0.000222678	0.000561709
AKR1B10	1.134487486	2.32E-05	7.30E-05
TRARG1	-1.103945825	1.47E-06	6.08E-06
TCL1A	-1.501945165	4.12E-10	3.90E-09
OXTR	-1.022354946	0.00281784	0.005563836
CCL19	-1.167649431	3.58E-15	1.17E-13
PZP	-3.390330874	1.76E-10	1.82E-09
TMEM132C	-1.016582008	7.87E-13	1.41E-11
AC004687.1	-1.011716283	1.12E-15	4.23E-14
GDF9	-1.013158802	0.020815995	0.033004321
IL17B	-1.503123469	6.67E-14	1.54E-12
SPINK8	1.104384131	0.000284073	0.000700286
RHCG	-1.525071944	0.001724433	0.003572374
BCYRN1	1.205463929	2.07E-06	8.26E-06
GATA4	1.064494852	0.00270906	0.005366705
LINC00926	-1.267125279	2.04E-33	2.93E-29
COL17A1	-1.373150388	5.19E-13	9.60E-12
TCN1	-1.247566702	1.08E-06	4.58E-06
DHRS9	-1.255458927	0.016700654	0.027189933
IGHA2	-1.153679049	3.61E-17	2.01E-15
VEGFD	-1.168488655	6.02E-10	5.43E-09
FAM181B	-1.543750179	2.72E-17	1.56E-15
AC125603.2	1.047846063	0.001080093	0.002342735
CD300LG	-1.101476809	3.20E-13	6.25E-12
LINC01152	-1.218132994	5.91E-12	8.56E-11
ALKAL2	-1.249264564	1.92E-12	3.13E-11
B4GALNT2	1.476720129	2.44E-05	7.66E-05
ACTA2-AS1	-1.012132058	2.39E-13	4.82E-12
KRT14	-1.459093873	1.60E-18	1.31E-16
LEFTY2	-1.100348105	4.37E-15	1.40E-13
SELL	-1.014535112	1.43E-08	9.24E-08
PENK	-2.507385686	8.03E-05	0.00022451
CD79B	-1.159206448	7.11E-22	1.55E-19
LINC02613	-1.072938236	1.64E-18	1.33E-16
LGALS7B	-1.822053581	4.31E-06	1.61E-05
IL20RB	-1.141880007	0.00173215	0.003586149
MIR27B	-1.144870824	6.02E-12	8.69E-11
KRT5	-1.226793921	1.96E-12	3.19E-11
VIT	-1.070156921	1.27E-08	8.35E-08
CHIT1	-1.738497233	0.01126474	0.019199183
VPREB3	-1.252454074	2.31E-09	1.81E-08
MIR4539	-1.228931248	3.48E-05	0.000105648
CD19	-1.260365854	1.11E-09	9.37E-09
AP005233.2	-1.490979437	2.09E-12	3.37E-11
CR2	-1.592816831	1.85E-08	1.17E-07
OSR1	-1.2184226	4.29E-23	1.26E-20
GSTM5	-1.875416189	7.33E-06	2.59E-05
IGHV3-72	-1.330952492	8.05E-09	5.52E-08
BLK	-1.464628136	2.89E-12	4.53E-11
MIR145	-1.436120772	1.97E-14	5.29E-13
COL11A2	-1.508747552	1.04E-11	1.42E-10
KRT40	-1.845689494	0.008736787	0.015346681
FGFBP2	-1.317246571	5.75E-11	6.68E-10
PAX7	1.228329132	1.16E-08	7.68E-08
BNC1	-1.206019986	8.03E-07	3.51E-06
LCAL1	1.27506039	2.70E-07	1.32E-06
CIDEC	-1.014819826	8.78E-10	7.61E-09
MIR205	-1.380566244	2.61E-21	4.66E-19
IYD	1.553774391	2.70E-15	9.21E-14
AP003071.5	-1.260850768	2.74E-08	1.66E-07
PTHLH	-1.300887147	0.008946273	0.015673699
EDN3	-1.096264525	4.74E-21	7.73E-19
FGF12	1.130382273	0.000124464	0.000333378
PSCA	1.020674201	0.000559295	0.001293909
GABRQ	2.273355426	0.002549089	0.005073723
IBSP	2.020296097	4.66E-11	5.53E-10
VMO1	-1.613694866	0.001337502	0.002838329
IGHV1-45	-1.016461514	2.31E-07	1.14E-06
MAB21L4	1.148933686	0.001682421	0.003494819
MIR200B	-1.175014894	1.77E-12	2.92E-11
LINC01929	1.160167586	1.00E-13	2.22E-12
EPO	1.862640198	0.003567837	0.006878227
BANK1	-1.024287753	4.95E-07	2.28E-06
MYBPC1	-1.278311417	4.56E-12	6.79E-11
IGHV3-64D	-1.193228701	3.07E-06	1.18E-05
SNORD17	1.51565616	0.000209776	0.000532199
PCP2	-1.015329533	2.48E-09	1.93E-08
GPR12	-2.208629204	6.56E-10	5.84E-09
RNASE7	-1.188564443	5.61E-09	3.99E-08
PRSS12	-1.448680486	9.51E-12	1.31E-10
SPIB	-1.49985721	1.42E-12	2.39E-11
AC100826.1	1.438195524	0.000624182	0.001428875
TRPA1	2.127607247	0.001004852	0.002195078
AC103563.3	-1.031821297	0.000110403	0.000299245
KRT1	-4.24476119	0.000319792	0.000780892
NPTX1	-1.680708624	0.016466511	0.02687121
TCEAL5	-1.298091143	6.96E-17	3.56E-15
MS4A1	-1.441917571	2.51E-09	1.94E-08
IL1R2	-1.407642462	5.71E-05	0.000165236
FAT2	-1.142879436	5.92E-11	6.86E-10
FCRL1	-1.809172688	8.86E-11	9.90E-10
MYOC	-4.292588592	1.71E-05	5.55E-05
C4BPA	-2.192639763	2.16E-10	2.20E-09
FCER2	-1.911429819	1.82E-12	2.98E-11
SNORC	-1.184701062	4.39E-22	9.83E-20
TMPRSS5	-1.057635092	4.24E-28	6.48E-25
